# Supplementary material for: Impact of the Cooperative Health Insurance System in Saudi Arabia on Universal Health Coverage—A Systematic Literature Review
Source: Healthcare (Basel). 2025 Jan 1;13(1):60. doi: 10.3390/healthcare13010060 (PMC11719570; doi:10.3390/healthcare13010060)
Supplement: Supplementary file 1 [file healthcare-13-00060-s001.zip › Supplementary File S3.xlsx]

## Sheet: Sheet1
No.	Title, Author, Year, URL	Study Focus (Aim)	Methodology			Data Analysis	Data Collection Type	Findings							Future Research	Practical Implication	Limitation
			Research Design	Research Population and Sample	City/Region			Access	Quality	Efficiency	Affordability	Population Covered	Service Covered	Financial Coverage
1	Factors affecting patients' choice of hospitals. Khalid Saad Bin Saeed. 1998. https://www.annsaudimed.net/doi/10.5144/0256-4947.1998.420	To determine the factors that would discriminate between patients who prefer government hospitals and those who prefer private hospitals.	Quantitative, Pilot study.	Questionnaire distributed to 650 random patients at two government hospitals (Al-Yamamah Hospital and Sulaimaniah Pediatric Hospital) and two private hospitals (Dalian Hospital and Al-Hammadi Hospital). 541 were completed and included for analysis, the response rate was 83%.	Riyadh city.	Stepwise discriminant analysis and varimax rotation method.	Self-administered questionnaire.	Private hospitals offer more convenient administrative procedures aspects such as appointment system, admission procedures, visiting hours, working hours of the various clinics and waiting lists for CHIS covered.	Patients who value the quality of a hospital's services would prefer to seek treatment in a private hospital.		Cost of treatment is the most discriminating factor this study shows, but patients will also weight benefits of private hospitals over free public healthcare regardless of insurance status and costs.				This study can have significant implications for the national healthcare industry. It should be noted that the Fifth Development Plan, which emphasized the role of the private sector and the concept of privatization.	This study concerns the area of health insurance. Aside from government support, private health insurance should be further developed in order to support the growth of the private health sector. A knowledge of such factors would provide planners and policymakers with first-hand information regarding patients’ preferences, and also provide an insight into the relative importance that patients plac…	Although patients in both government and private hospitals were included in the study, it is difficult to determine if they are representative of the general population, since these patients were concentrated in only one geographic area.
2	Physicians’ perception of health insurance in Saudi Arabia. Mohammed S. Alnaif. 2006. https://smj.org.sa/content/smj/27/5/693.full.pdf	To assess physiciansʼ views on health insurance and its implication on the health care system.	Quantitative, Cross-sectional study.	Questionnaires distributed to a total sample of 400 physicians in 2 major hospitals. The instrument consisted of 28 items. 151 physicians (38%) completed the survey.	Riyadh city.	Descriptive statistics and analysis of variance using the Statistical Package for Social Sciences version 10 for personal computers. Analysis of Variance was also used to compare Saudi and non-Saudi physicians in the sample.	Self administered questionnaires 5-point Likert-type scale.	Positive correlation between utilization of health care services and health insurance status. Greater utilization of health care services does not necessarily denote that health insurance will always lead to a better health status.				Mandatory coverage will first apply to all expatriates and their dependents working and living in Saudi Arabia. If after 5 years of operation this nonprofit scheme found to be successful, coverage will be extended to all Saudi nationals.	Policies basic coverage includes; consultation, treatment and medication for outpatient services; preventive care such as vaccination, childbirth, and parental care; a laboratory and radiology tests; inpatient services, maternity care and operations; and treatment of dental and gum diseases.	Medical premiums are to be negotiated between the insurance company and the employer or the individual applying for coverage.	It is important to include public and private hospitals with a larger sample size, which would make it possible to compare different groups and formulate more universal inferences.	Cooperative health insurance can be an answer to the current problems facing the health care system in the Kingdom of Saudi Arabia as long as it remains cooperative rather than competitive.	The study was limited to physicians working in 2 major hospitals in Riyadh. The ideal situation is to survey all physicians in the Kingdom; this was not possible due to time and financial constraint. This may limit the general findings of this survey.
3	Analyzing the factors affecting the demand for Insurance in Saudi Arabia. Zaid Ahmad Ansari. 2011. https://www.researchgate.net/publication/275956603_Analyzing_the_factors_affecting_the_demand_for_Insurance_in_Saudi_Arabia	To find the factors affecting the demand for insurance customers in Saudi Arabia. The researcher investigated directly the public the reasons why they have purchased insurance, why they have not purchased insurance, and what their expectations are from an insurance policy. It also found out the problems faced by the executives of the insurance company in promoting insurance.	Quantitative, Conceptual.	The study was proposed on sample of 500 users of insurance, 500 non-users of insurance and 100 executives. Approximately 20% more questionnaires were distributed for all the three groups of respondents i.e., 600 questionnaires were distributed for users and non users and 120 questionnaires were distributed for executives of the insurance companies. 500 usable questionnaires were collected back fr…	Jeddah city.	Analyzed on SPSS software by using the following statistical tools i.e., percentage analysis, mean, factor analysis, and cluster analysis.	Questionnaires.	People consider insurance against Islamic law and are ignorant of products and benefits, this effected people willingness to buy privately, thus limiting their access to private healthcare.				Compulsory for expatriates. The government is evaluating the possibilities of making health insurance mandatory for all Saudi citizens.			Not stated, but this could be used by policy makers to better understand public attitudes toward insurance to generate more satisfactory regulations.	The study shows that the public is unaware about insurance in general and particularly about different types of insurance products. Thus the insurance managers should focus on creating awareness.	Not stated, but the study was limited to one city in Saudi Arabia, the findings could be more useful if the sample was nationwide.
4	The Saudi healthcare system: A view from the minaret. Amir A. Khaliq. 2012. https://www.researchgate.net/publication/224896463_The_Saudi_Healthcare_System_A_View_from_the_Minaret	To provide nformation about the origins, history, evolution and current status of the Saudi healthcare system, which is currently being transformed from a publicly financed and managed welfare system to a market-oriented, employment-based, insurance-driven system.	Qualitative.	NA	Country level.	NA	Secondary data.		Most studies on the quality of care have been conducted in MOH facilities, little information is available regarding the quality of care in the private sector and thus we can not assess effect of insurance. Overall, efforts to improve quality of care remain fragmented and uncoordinated, but it is forecasted that third-party payers will likely exercise financial leverage in demanding quality.	Weak infrastructure, rising insurance premiums and insurance fraud are slowing the progress of full implementation of the CHIS act.		Cooperative Health Insurance Act of 2003 initiated covered on phases. Phase 1 started in 2006 and covered 8.4 million by 2010, of whom 6.47 million are expatriates and 1.87 million are Saudi nationals, all working in private sector. In phase 2 health insurance is to be extended to all public sector employees but details of these arrangements are still being worked out. At the completion of the pr…		Majority of expats and their dependents now obtain care in private hospitals which are almost entirely for-profit and operates on the basis of fee for service. They expect to be paid through employment-based insurance, self-paid insurance or as an entirely out-of-pocket. 68% of private sector spending on health is paid for by the employer in the form of health insurance premiums, direct payments …	Not specified.	Not specified.	Not specified.
5	“Diagnosing” Saudi health reforms: Is NHIS the right “prescription”? Omar Zayan Al-Sharqi and Muhammad Tanweer. 2013. Abdullahhttps://onlinelibrary.wiley.com/doi/10.1002/hpm.2148	To open up a debate on the contextual consistency of insurance-related health reforms in the KSA. It points to the deficiencies in NHIS institution. infrastructure, especially regulatory frameworks, operational documentation, and public awareness, which could eventually constrain the effectiveness of any such reforms.	Qualitative.	NA	Country level.	NA	Secondary data.	The healthcare insurance coverage is likely to take a longer time to deliver across urban–rural imbalances and regional disparities evident in resources and infrastructure, medical technology and equipment, profesional expertise, the quality of care, and standards of practices. There is the need to educate the public on the benefits and principles of insurance and how insurance businesses do not …		Services need to be organized on the basis of patients’ profile catering to efficient and effective referral systems across all levels of care.				Employment-related insurance of a large size of expatriate workforce could help increase funding. The NHIS is expected to share the economic burden on the state rather than add to the budgetary expenses as costs are likely to continue increasing in the future due to growing demand for “quality” of and “access” to health services.	Further multidisciplinary research into options for national health insurance coverage.	Social research and critical reviews in the KSA health scenario are rare, this paper offers insights into the mainstream challenges of NHIS implementation and identifies the inherent weaknesses that need attention. It guides health policy makers, economists, planners, healthcare service managers, and even the insurance businesses, and points to key directions for similar research in future.	Not specified.
6	Pharmaceutical policies used by private health insurance companies in Saudi Arabia. Saleh A. Bawazir, Mohammed A. Alkudsi, Abdullah S. Al Humaidan , Maher A. Al Jaser, Larry D. Sasich.2012 https://www.sciencedirect.com/science/article/pii/S1319016412000953?via%3Dihub	To assess the impact of health insurance policies provided by health insurance companies in KSA on access to medication and its use.	Qualitative, Descriptive.	All 25 companies accredited and listed by CCHI were eligible to be included in the study. Out of these 25 companies, three were excluded from this survey, as they did not respond to the survey request. Further, seven of the remaining companies were represented by a TPA and offered identical insurance policies. Thus, the total number of the companies enlisted in the survey was 16.	Country level.	Descriptive.	Face-to-face interviews. Interview was conducted on site or at SFDA. Surveys submitted via email and clarifications, if needed, were sought through phone calls.			CCHI require insurance companies to convey approval request within a period not exceeding sixty minutes. 87.5% indicated few minutes, whereas 12.5% said that they take 1–2 h for approval. Many issues related to prescription drugs, such as refills, quantity, pre-authorization cases etc., are still vague. It is also not clear if an insurance company can modify the pharmaceutical terms in a policy o…			None of the companies had imposed a limit on the number of drugs per prescription. All the companies confirmed that they had a prior authorization policy but for different reasons, six companies reported that if the price of prescribed medication exceeded SR 500 ($133.3), then a pre-authorization was needed. Coverage is inclusive of services such as consultation, laboratory tests, X-rays, medicin…	The benefits and limitations of coverage under the CCHI model policy is SR 250,000 ($66,667) per person annually. Regarding maximum cost of drugs that could be prescribed during a single visit, no limits were placed by 81.25% of the companies, and other companies imposed maximum limits for different reasons: less than SR 1000 ($267), based on the condition, class of drug, or depending on the poli…	The study highlighted areas to augment the overall quality use of medication, and thus further research is necessary to assess the influence of health insurance policies on access to medication.	The findings addressed a substantial scope for improvement in terms of the pharmaceutical policy of health insurance companies in Saudi Arabia. In addition, Proper monitoring and evaluation of CCHI exclusion list is clearly needed.	The responses to certain questions may be superficial because of the time constraints faced by the medical managers of the insurance companies. Certain respondents did not provide complete data because of the confidentiality policies of their insurance companies. inability to collect considerable amount of data because the study employed descriptive rather than a comprehensive assessment.
7	Financing healthcare in Gulf Cooperation Council countries: A focus on Saudi Arabia. Abdulwahab Alkhamis, Amir Hassan, Peter Cosgrove. 2013. https://onlinelibrary.wiley.com/doi/10.1002/hpm.2213	To identify the main characteristics of GCC health financing systems and focuses on both the similarities and differences between GCC countries and other high-income and low-income countries, in order to provide recommendations for health policy makers.	Qualitative, Descriptive framework developed by Joseph Kutzin (2001).	GCC and other developing and developed countries from the WHO health expenditure database.	Country level.	Descriptive statistics.	Secondary data from the WHO health expenditure database. Microsoft Office Excel 2003 was used to tabulate each country’s data or income group.		The quality and services provided in one class of health insurance plan such as the basic plan are unlikely to be the same as those provided by higher-quality health insurance plans. The basic health insurance plan has limited affiliated hospitals and clinics, and these are known to provide a poorer quality of service than those accessible via the VIP or golden plans.		CEBHI benefit package has a fixed predetermined co-payment for outpatients and other services. The co-payment towards the invoice has been determined by the new policy. However, it is not clear whether the employee’s co-payment is affordable in relation to salary since the average expatriate salary in the private sector was less than $270 per month, the maximum amount they pay is $26.67 for speci…	Prior to the implementation of CEBHI, expatriates working in big leading companies received voluntary health insurance as one of their recruitment benefits via insurance companies in the market without regulations. The percentage of Saudi and expatriate workers in private and government companies is 30% of the total population excluding families, this segment of the population should receive heal…	Health insurance providers offer different insurance packages that range from a basic plan up to the highest level or elite plan, each with a corresponding cap on expenditure (Bupa, 2010; Elhout, 2010; Tawuniya, 2010). Each plan has different affiliated medical care providers, hospitals, or clinics, or all (Bupa, 2010; Elhout, 2010; Tawuniya, 2010). Highest class of insurance category can access …	After the implementation of CEBHI, between 2006 and 2008 OOP payments decreased, approximately 4% (WHO, 2006). CEBHI scheme has predetermined minimum health benefits, employers must pay the entire premium and cannot choose to cover benefit less than those provided in the unified benefit package or risk fines and lose the right to employ expatriate workers (Cabinet of Ministers, 1999).	CEBHI scheme might have other implications requiring further study, such as whether the CEBHI increases access to healthcare for expatriates in the private sector, and whether the copayments paid by expatriates are catastrophic for some considering that the average expatriate salary is $270 monthly.	Not specified.	Not specified.
8	Pilot study of reimbursement practices in private healthcare centers in the Eastern Province of Saudi Arabia: To what extent do they meet international best practices? Sulaiman Bah, PhD, MA, MPhil; Hanadi Hassan Ali Almutawa; Nouf Fahad M. Alassaf; Mai Saad Al Hareky; Aqilah Salman M. Hashishi; Zainab Jassem Hassan Alkhater; and Jenan Ali M. Ajaimi.2015. Accessed electronically via Maastrich Univ…	To assess the extent to which the private healthcare sector in Saudi Arabia follows international best practices in reimbursement.	Qualitative, Pilot study.	The study examined reimbursement practices in a sample of six private healthcare facilities through the use of similar questionnaire guidelines with each facility.	Four healthcare facilities were in Al-Khobar, one was in Qatif, and one was in Sayhat.	Descriptive.	Questionnaire.	Denials are present but few and are usually resolved through negotiation instead of judicial action or arbitration for example, through the Council of Cooperative Health Insurance CCHI.		Companies establish a discounted fee-for-service arrangement with the healthcare facility and pay less than what is paid by uninsured patients (price discrimination). Insurance companies usually pay within 60 days, with some paying within 120 days. Noted absence of electronic transfer protocols to link healthcare facilities, insurance companies, and banks. Absence of reimbursement key performance…					Not specified.	Reimbursement systems are at a very preliminary stage in the Eastern Province of Saudi Arabia. Now is therefore the best time to intervene and bring in regulation and standardization. As healthcare insurance is still in its infancy in Saudi Arabia, standardization would be easier at this stage than at later stages. Once standardization has been achieved, reimbursement would be easier for the gove…	A major shortcoming of the study is that the sample was really a convenience sample. Students chose facilities that were quick in accepting their requests. Hence, some chose facilities with uncomplicated administration systems. Therefore, selection was not based on provider size, staffing, or healthcare setting. For this reason, a pilot study such as this one cannot measure levels of usage of the…
9	Linking cooperative health insurance service characteristics to expatriates’ satisfaction: Mediating role of customer knowledge. Mubarak Aldosari, Yusnidah Ibrahim, Norlida Binti Abdul Manab, Ebrahim Mohammed Al-Matari, Eqab Aiyadh Alotaibi. 2016. https://www.researchgate.net/publication/309810783_Linking_Cooperative_Health_Insurance_Service_Characteristics_to_Expatriates'_Satisfaction_Mediating_…	To examine the fundamental explanation why availability of CHI service and service quality are related to organisational commitment expatriates’ satisfaction with CHI. More specifically, the present study investigated customer knowledge as a psychological mechanism underlying these relationships.	Quantitative, Conceptual.	750 self-administered questionnaires were distributed to expatriates participants employed by both service and manufacturing organizations, 392 were completed and returned. 8 were not usable. 384 usable questionnaires were used for the analysis of data. 53% response rate.	Country level.	Partial least square (PLS) path modelling using Smart PLS 3.0 software.	Self-administered questionnaires.		Availability of CHI service is positively related to expatriates’ satisfaction and perceived service quality of CHI had a significant positive relationship with expatriates’ satisfaction.		Over the past few years, medical insurance costs in Saudi Arabia have risen at around 15% per year, which posed significant challenge to most organizations, including those in the construction industry in terms of caring effectively for employees and containing benefit costs.				Future research could measure the exogenous latent variables, endogenous latent variable and the mediating variable at different points in time. future research could include local employees from various organisations (both public and private) in order to generalize the findings. Foreign workers should be studied and compared with local employees. a longitudinal design in future needs to be consi…	The results implies that CHI Providers should manage quality and customer satisfaction effectively by continuously redesigning a process of customer-focused culture and strategies that will meet environmental constraints of normal situation, peak demand, and emergencies. This will go along in increasing the availability and quality of CHI service.	First, the effect of common method bias is the most important limitation of the current study because all constructs were measured from a single source, and it is possible that common method bias is a major concern. Second, the present study also offers quite limited generalizability as it focused mainly on workers employed in the five main regions in Saudi Arabia. Thirdly, the present study adop…
10	Socioeconomic factors affecting patients' utilization of primary care services at a Tertiary Teaching Hospital in Riyadh, Saudi Arabia. Abdulaziz M. Alsubaie, Khaled A. Almohaimede, Abdulrahman F. Aljadoa, Osamah J. Jarallah, Yasser I. Althnayan, Yousef A. Alturki. 2016. https://www.ncbi.nlm.nih.gov/pmc/articles/PMC4745204/	To determine the effect of the main socioeconomic factors affecting patients’ utilization of primary care services.	Quantitative, Cross-sectional.	Random consecutive sampling technique, included all patients present in the first 2 hrs of the working hours of PHC clinic. On the next day, we took all patients present in the next 2 hours. This method applied until the end of the working day, then started all over again from the first 2 hrs. Illiterate patients and those whose vision was impaired were helped to complete their questionnaires. Al…	Riyadh city.	Bivariate analysis, statistical calculations were carried out using software SPSS version 21.0	Self-administered three-part questionnaire.	Those who had health insurance tended to use PHC less than those who did not have an insurance because more frequent visits are required at PHC, thus individuals with greater economic power tend to use alternative private services.							Further research on socioeconomic factors on a wider scale is recommended to discover their effect on the utilization of primary care services in general and apply the results to the population.	Not specified.	Study focus on patients above 18 years old, the results cannot be generalized to embrace the entire population. Since the number of older people is high the accuracy of some questions could be affected by recall bias. Because of free access to the health system in KSA inequities among the different socioeconomic classes are somewhat eroded, thus influencing certain factors in the study. Furthermo…
11	Towards a better understanding of foreign workers’ satisfaction with cooperative health insurance: The role of service characteristics, financing, choice of plan and customer knowledge. Mubarak Aldosari, Yusnidah Ibrahim, Norlida Binti Abdul Manab, Ebrahim Mohammed Al-Matari, Eqab Aiyadh Alotaibi. 2016. https://www.researchgate.net/publication/301678635_Towards_a_Better_Understanding_of_Foreign_W…	To examine the moderating effect of knowledge situation on the relationship between perceived antecedent factors and satisfaction with CHI among foreign workers.	Quantitative, Cross sectional.	Data were collected from 384 employed foreign workers.	Country level.	Preliminary analyses, Hierarchical Regression Analysis.	Self-reported questionnaires, 5-point Likert scale administered personally.		Lack of awareness, knowledge and understanding of health insurance options, rules and regulations concerning cooperative health care plans can seriously undermine the effectiveness of these initiatives, as well as the overall quality and abundance of care that is received.						A longitudinal design needs to be considered in the future to measure the theoretical constructs at different points in time to confirm the findings of the present study. Foreign workers should be studied and compared with local employees.	This study has provided a theoretical implication by giving additional empirical evidence in the domain of expectancy disconfirmation theory. Sufficient knowledge and awareness regarding CHI plans are a critical part of effective wide-spread implementation of governance activities imposed by law makers.	The study adopts a cross-sectional design which does not allow causal inferences to be made from the population. The study also offers quite limited generalizability as it focused mainly on workers employed in the five main regions in Saudi Arabia. Consequently, additional work is needed to include local employees from various organisations (both public and private) in order to generalize the fin…
12	The personal and workplace characteristics of uninsured expatriate males in Saudi Arabia. Alkhamis, Abdulwahab; Cosgrove, Peter; Mohamed, Gamal; Hassan, Amir. 2017. https://bmchealthservres.biomedcentral.com/articles/10.1186/s12913-017-1985-x	To investigate, in a natural ‘quasi-experimental’ setting: the characteristics of uninsured expatriates bases on their personal and workplace characteristics.	Quantitative, Conceptual.	4,575 male expatriates. A multi-stage stratified cluster sampling technique was applied. Randomization facilitated through the Statistical Package for the Social Sciences (SPSS) software,	Riyadh.	Descriptive Analysis, Chi-square and Logistic analysis.	Cross-sectional survey.	Because of its mandatory nature and the control and regulation of financial barriers by the government, in theory at least, the CEBHI promises to guarantee access to health insurance for expatriate workers. Married expatriate workers have better access to health insurance due to the additional income earned by their partner.		Before the implementation of the CEBHI, the scope of medical coverage varied from one employer to another. While some employers provided full coverage - by either cash through insurers or via full reimbursement, others did not pay anything. As CEBHI became mandatory, now CCHI determines the unified benefits package and is responsible for regulating and monitoring the universality of health insura…		CEBHI is an obligation under Saudi labour law and not an employment fringe benefit. Health insurance companies not permitted to reject any application for cooperative health insurance. Expats employed in large companies are two-thirds less likely to be uninsured compared to those who are employed in small companies. Workers in the construction sector are more likely to be insured than workers fro…	All necessary examinations, treatment, medication, diagnoses and preventive procedures have been unified in the one insurance policy.	CEBHI protects employees from the prospect of increasing costs of premiums over time. With the inclusion of expatriate worker`s family or dependents, it is anticipated that health insurance premiums and health care expenses will be higher than was the case when they were for the worker alone. Expatriate employees’ maximum co-payments are pre-determined so as not to exceed 20% of the invoice or a …	Since the study was undertaken, the CEBHI scheme has been developed to include an expatriate worker’s family or dependents. It is expected to worsen in the future since children and women utilize health care services more than men, therefore further study is needed to determine the influence of this policy.	Size of the employer has a substantial influence on expatriates’ access to health insurance. The premium of small size employers will be critical to successful implementation of the CEBHI scheme. Therefore, decision maker has to find a way to control the high premiums for the small employers such as unifying them in one single pool. Drawing on Saudi Arabia’s experience of implementing the CEBHI t…	The study only comprised male expatriates working in the private sector; female expatriates and children were excluded. However, if gender had been included as one of the variables, it would have been very difficult to obtain sufficient participants due to the small number of female employees (98.30% of all expatriates in the private sector are male). Also, most females working in the private sec…
13	Knowledge of health insurance benefits among male expatriates in Saudi Arabia. Abdulwahab Alkhamis. 2017. https://smj.org.sa/content/38/6/642	To measure knowledge about health insurance benefits, including those for dental care and prescription drugs, among expatriates, and to link this knowledge to sociodemographic and employment characteristics.	Qualitative, Conceptual, Cross-sectional.	Face-to-face interviews were conducted among 3,398 male insured expatriate workers in the private sector, with a response rate of around 96%. Statistical Package for the Social Sciences version 23 was used for randomization.	Riyadh city.	Descriptive analysis, one-way ANOVA, and linear regression were used to interpret data.	Cross-sectional survey data were collected via face-to-face interviews.				The insured maximum copayments are predetermined so as not to exceed 20% of the health care expenses or a maximum of SAR 100 (USD 26.67). There are no coinsurance or deductibles for inpatient services and prescription drugs, and the health policy covers up to USD 533.30 for dental treatment.		All necessary medical examinations, treatments, medications, outpatient and inpatient testing, as well as dental and prescription drug services are determined by the unified health insurance policy.	CEBHI scheme not only makes it mandatory for all employers to bear the full cost of health insurance premiums but also determines the unified benefits packages, which are managed by a government body called the Council of Cooperative Health Insurance (CCHI).	This study measured knowledge of health insurance benefits from the employee’s point of view. Further studies are needed to assess this knowledge from the points of view of both employers and health insurance companies because these are the main sources of information on health insurance and also assess whether knowledge of insurance benefits has implications for expatriates’ access to health car…	Health insurance benefits and other insurance policy information should be made available in other languages. In addition, it should be mandated that all health insurance company policies as well as expatriates’ work contracts, which describe their right to health insurance, be translated into employees’ native languages. The CCHI must develop a national policy to help increase expatriates’ knowl…	The cross-sectional study design limits our ability to derive causal inferences, the current regression analysis cannot explain more than 55% of expatriates’ knowledge, the study did not consider that there are variations among health insurance companies with respect to informing insured participants, the sample included only males.
14	The association between insured male expatriates’ knowledge of health insurance benefits and lack of access to health care in Saudi Arabia. Abdulwahab A. Alkhamis. 2018. https://www.ncbi.nlm.nih.gov/pmc/articles/PMC5856227/	This study focuses on the influence of perceived and validated knowledge on the lack of access to health care of insured expatriates in Saudi Arabia.	Quantitative, Cross-sectional.	3398 male expatriate workers in the private sector, with a 96% response rate. multi-stage strati-field cluster-sampling method was used.	Riyadh city.	Descriptive analysis.	Face-to-face surveys conducted orally to minimize language and literacy barriers at the participants’ work sites.	Before the implementation of cooperative health insurance in 1999, there was no clear method for expatriates to access health care services or determine how much and who was responsible for paying for their health care expenses, The law now mandates that all employers bear the full amount of their employees’ health insurance premium but it also determines unified benefits packages. There is a sig…				In 2016, more than 12 million people, 38% of the total population of Saudi Arabia, were insured through the cooperative health insurance. Among these, more than 9.4 million (78%) were expatriates.		Beneficiaries need not worry about the exact amount of maximum copayment since it is unified regardless of health insurance class.	It is hard to know whether expatriates’ knowledge was associated with their lack of access to health care or if the lack of access to health care had affected their knowledge of health care. However, given the correlation between these parameters identified in this study, future studies could investigate the details of this relationship.	This study stresses the importance of expatriates’ knowledge of health insurance benefits as opposed to knowledge of numerical copayment details. In addition, the study illustrates that insurance avail ability for expatriates is not enough to guarantee their access to health care because lack of knowledge of health insurance benefits is significantly associated with lack of access to health care.	This study was cross-sectional in design, which limited our ability to investigate causal inferences. The cross-sectional study did not improve our understanding of the chronological order of events. Self-reported data on lack of access to health care, which is subject to recall bias. Only adult males were surveyed.
15	Healthcare finance in the Kingdom of Saudi Arabia: A qualitative study of householders’ attitudes. Mohammed Khaled Al-Hanawi, Omar Alsharqi, Saja Almazrou, Kirit Vaidya. 2017. https://www.researchgate.net/publication/319948719_Healthcare_Finance_in_the_Kingdom_of_Saudi_Arabia_A_Qualitative_Study_of_Householders'_Attitudes	To examine how satisfied the Saudi people are with their public sector healthcare services and assess their willingness to contribute to financing the system through a national health insurance scheme. The study also examines public preferences and expectations of a future national health insurance system.	Qualitative.	36 heads of households participated in and were purposefully selected based on different socio-economic and socio-demographic factors from urban and rural areas to represent the geographical diversity that would presumably influence individual views, expectations, preferences and healthcare experiences.	Jeddah city.	Descriptive analysis.	Face-to-face audio-recorded semi-structured interviews.	Access problems for private hospitals in rural areas, as most private hospitals are located in major cities. long process to obtain approval from the insurance company. lack of doctor choices, as some doctors do not accept insured patients and prefer to only treat patients who pay cash.						Copayments and additional charges for medicine are being required in some insurance schemes.	Future study aiming to corroborate the results of this study should employ a larger sample.	This study seeks to guide policymakers on the viable implementation of a national health insurance scheme and prepare the ground for further research and public debate. The results of this study may be transferable to other countries (especially in the Arabian Gulf region) that share similar cultural.	The study used a purposive sample that was small but suitable for exploratory qualitative purposes, the study is therefore limited by sample size. Because of the lack of reliable population data at household level in Saudi Arabia, which precluded a fully representative sample, a varied sample of the participants was purposively selected according to social economic class. This might raise the que…
16	Investigating the Willingness to Pay for a Contributory National Health Insurance Scheme in Saudi Arabia: A Cross-sectional Stated Preference Approach. Mohammed Khaled Al-Hanawi, Kirit Vaidya, Omar Alsharqi. 2018. https://www.ncbi.nlm.nih.gov/pmc/articles/PMC5874278/	To investigates the feasibility and acceptability of healthcare financing reform by examining households’ willingness to pay (WTP) for a contributory national health insurance scheme.	Quantitative, Contingent valuation method.	1187 heads of household. Multi-stage sampling was employed to select the study sample.	Jeddah city.	Tabulations, bivariate and multiple regression analyses.	Pretested interviewer-administered questionnaire using a double bounded dichotomous choice with the follow-up elicitation method.	Having private health insurance enable access to private healthcare services without needing to access public healthcare services.			69.6% of the respondents were willing to participate in and financially contribute to a national health insurance scheme. Households with very low incomes (less than 6000 SR), only 49.1% were willing to participate compared with 82.8% of households with the highest incomes. The estimated mean WTP for the full sample was 49.62 SR, while the median was 50 SR.			To reduce the financial burden, the government has implemented Compulsory Employment-Based Health Insurance (CEBHI), which covers all private-sector employees and is paid by their employers.	Further research covering the different regions and provinces of the country to attain more representative results would be warranted to produce a nationally representative result.	This Study contributes to knowledge regarding the healthcare financing debate in the KSA and demonstrates evidence of the validity of the CV method to elicit public preferences for financing healthcare. The results could also assist policy-makers to develop and set insurance premiums to provide an additional source of revenue for healthcare services.	The hypothetical scenario presented to participants can be perceived by different respondents differently, depending on respondents’ past experience of health service utilization from the existing system. A result of budget and time constraints, the study sample was selected from Jeddah city and its surrounding areas. This might raise the question of the validity of extrapolating the results to t…
17	What drove the health system reforms in the Kingdom of Saudi Arabia? An analysis. Redwanur Rahman, Omar Z. Alsharqi. 2019. https://onlinelibrary.wiley.com/doi/full/10.1002/hpm.2584	To present the key directions taken by the Saudi health care system following the announcement of the Saudi Vision 2030. This article focuses on the dynamics of the reforms process of the organizational division of services and delivery of services in KSA. In this context, this study focuses on administrative reforms as well as economic reforms.	Qualitative.	NA	Country level.	NA	The authors reviewed publications of peer‐reviewed journals in English only. Official reports of the Saudi Ministry of Health, peer‐reviewed journal articles, publications of international organizations including WHO, OECD, EU, and reports of different business groups including Allurentis, Aljazira Capital, Bloomberg, CNBC, Forbes, Focus Economics, Oxford Business Group, and Trading Economics wer…	Higher salaried personnel had access to a wide range of services whereas lower salaried personnel had limited access. The national health care insurance coverage has been facing difficulties in bringing a balance between the rural-urban areas.		The CCHI has been empowered to prepare the executive bylaws, certify the cooperative insurance companies, accredit “private and public” health care providers centers, and establish the cooperative insurance financial regulation and fees. This has allowed the government to oversee and regulate expatriate populations who without insurance cannot validate their residency status (Iqama). The governme…	Insurance companies increase their premiums to minimize the cost containment, which like their American counterpart, may have an adverse effect on the population's health.	In 1999, the government enacted labor laws which gave foundation to private health insurance in Saudi Arabia. The law required private sector employers to provide health insurance to both expatriates and Saudi employees. 7.6 million expatriates and 3.2 million Saudis were insured because of this law. The Cooperative Health Insurance Act of 2003 a non‐profit plan based on the concept of cooperatio…			Future research can be undertaken using primary data instead of secondary.	Not specified.	This research is primarily based on secondary data. However, significant efforts were made to collect the necessary information for appropriate analysis, explanation, and interpretation of available literature.
18	The impact of privatizing health insurance on the utilization of medical services in the Kingdom of Saudi Arabia. Mamdouh Hamza Ahmed, Turki Abdullah AL Amri. 2020. https://www.researchgate.net/publication/339223822_The_Impact_of_Privatizing_Health_Insurance_on_the_Utilization_of_Medical_Services_in_the_Kingdom_of_Saudi_Arabia	To evaluate the effect of privatizing health insurance on medical services utilization in the city of Riyadh, Saudi Arabia and to determine whether the utilization of health care services’ behaviors differs according to the availability of private health insurance coverage compared with none privately insured individuals.	Quantitative, Analytical.	Citizens in Riyadh reach 8 million. The study population involved adult individuals (20 years of age and older). A random sampling size equation used to collect data from this population and sample size was 384 with confidence level 95% and 5% confidence interval. 400 questionnaires were distributed by manual handling or electronically as web link via SMS and e-mails. The response rate was 285 (7…	Riyadh city.	Descriptive statistics analysis, cluster analysis and one-way ANOVA were used to determine whether utilization of medical services differs among privately insured and non-insured.	Self-administered questioner.	Individuals with private health insurance will utilize services the same way as people under governmental or public health coverage in Saudi Arabia.							Future research, including several areas that represent all populations, are necessary. Future studies should include data records from medical care providers to make the result more accurate and to use it in plans for health care systems in Saudi Arabia.	Not specified.	Not specified.
19	Effects of financial inclusion on access to emergency funds for healthcare in the kingdom of Saudi Arabia. Mohammed Khaled Al-Hanawi, Gowokani Chijere Chirwa, Tony Mwenda Kamninga, Laston Petro Manja. 2020. https://www.dovepress.com/effects-of-financial-inclusion-on-access-to-emergency-funds-for-health-peer-reviewed-fulltext-article-JMDH	To underscore financial inclusion’s effects on financial hardship in healthcare access.	Quantitative, Descriptive.	Nationally representative survey conducted with 1009 adults. The sample included Saudi nationals, Arab expatriates and non-Arabs who were able to participate in the survey in Arabic or English.	Country level.	Descriptive statistics, Regression Analysis.	Secondary data from the latest series of the World Bank Global Findex Study conducted in 2017.	The fact that private service providers are mainly urban-based means that access to healthcare services is still restricted, especially for rural areas.			People have shown greater willingness to contribute into national health insurance system (69.6% of the population are willing to pay a mean of 50 Saudi Riyal).	The government has implemented Compulsory Employment-Based Health Insurance (CEBHI), paid by employers and covering all private-sector employees.			Future studies should consider the use of quasi-experimental methods such as mental variable matching or synthetic cohort analysis to address the potential reverse causality.	Policy implications can be suggested from the study results for the KSA and similar economies. Given that being financially included increases chances of both borrowing for medical purposes and coming up with emergency funds, there is a need for monetary authorities to roll out a financial inclusion drive that will not only incentivize the excluded population to become included but will also aim …	Construction of financial inclusion variables is limited and specific to the variables in the data and some data sets might include additional variables as the definition of financial inclusion varies from author to author. The results from this study should be interpreted with caution as the study uses no instruments for the regressors; hence, the coefficients should not be interpreted as causal…
20	Knowledge, perception, and attitudes of Universal Health Coverage policies among Alfaisal University students in Saudi Arabia. Mohamad Salim Alkodaymi, Bader Abou Shaar, Nader Ashraf Fawzy, Rola Alhabbbash, Abdulrahman Senjab, Rawan AlSaoud. 2020. https://www.jehp.net//article.asp?issn=2277-9531;year=2020;volume=9;issue=1;spage=348;epage=348;aulast=Alkodaymi	To measure the knowledge of Alfaisal students and record their perceptions and attitudes about Saudi Arabia’s basic health‑care coverage structure and UHC policies.	Quantitative, Cross‑sectional.	Study population consisted of Alfaisal University students. The questionnaire targeted all five colleges of the university, including the College of Medicine, the College of Engineering, the College of Business, the College of Science, and the College of Pharmacy. Alfaisal University faculty and staff, students who have already graduated, and non-Alfaisal students were excluded from the study pop…	Riyadh city.	Analyzed using SPSS software. Comparison between two groups and more was made using the Chi-square test.	Survey distributed through E-mail.					Saudi Arabia, faced by the ever-growing private sector and resident population, introduced the cooperative health insurance system in 1999 and the Cooperative Health Insurance Act of 2003. Saudi Arabia aims to achieve UHC by a combination of free public healthcare and mandatory cooperative health insurance covering its entire population of residents and nationals.			Building on this study, we plan to survey medical colleges across the nation to assess their knowledge of the Saudi medical system and UHC policies. Furthermore, we intend to survey the general population of Saudi Arabia to assess their general knowledge on this subject to form recommendations for policies to raise awareness and health system literacy among our future physicians and the general p…	Study indicates a poor level of knowledge about Saudi Arabia’s UHC policies, to take full advantage of Saudi Arabia’s UHC policies and achieve it, health policies must be developed to raise awareness and increase health system literacy to reach true health equity among the population.	There could be response bias as some of our respondents may have chosen an answer based on a desirable trait. sample does not represent the entire Saudi population; thus, the results lack generalizability.
21	Fraud and abuse in the Saudi healthcare system: A triangulation analysis. Wadi B. Alonazi. 2020. https://journals.sagepub.com/doi/full/10.1177/0046958020954624	To analyze initiatives implemented by governmental and related healthcare insurance agencies in Saudi Arabia to reduce moral offenses.	Qualitative, Triangulation Analysis.	5 health insurance professionals.	Country level.	Retrospective analysis. quantitative data were analyzed using simple statistical analysis, qualitative data were analyzed employing a modified constant consequential method using an inductive approach.	Semi-structured interviews and official documents issued directly by the SA authority were reviewed.			On annual average, more than 196 fraudulent cases were reported with a claim rejection rate of approximately 15%. The majority of fraud cases were reported in dental services.					Future research should encourage investigators to explore the impact of specific disease management under existing insurance measures, particularly in mutual relations, from the perspective of insurance companies and providers with a focus on human behaviors, for instance.	This study identified measures used at the macro-level for reducing moral hazards, yet they are not intended to be imple mented practically at the micro-level, especially by health insurance companies and health providers.	Only official documents approved by the government were reviewed. Private sector rules and regulations were excluded, especially those issued by insurance companiesthe. Non-probability sample used might not represent the complete population of the key figures affiliated with all health insurance companies. Particular attention should be paid to the duration of data collection.
22	The effects of health insurance on health-seeking behaviour: Evidence from the Kingdom of Saudi Arabia. Mohammed Khaled Al-Hanawi, Martin Limbikani Mwale, Tony Mwenda Kamninga. 2020. https://www.dovepress.com/getfile.php?fileID=58975	To investigate whether health insurance nudges health-seeking behaviour using data from Saudi Arabia.	Quantitative, Empirical.	The FHS collected a total sample of 15.265 individuals randomly selected across all of the 13 regions of the Kingdom. the study excluded all individuals who had missing responses on insurance and medical check-up. The final sample with complete information that was used in estimations was from 8845 respondents.	Country level.	Inverse propensity weighting and the instrumental variables methods.	Seconday data. Saudi Family Health Survey 2018.	Non-Saudis do not have access to the free medical care that Saudis receive. Therefore, these expatriates would treat their curative health problems either by the insurance or, in the worst-case scenario, by out of pocket payments. Females are less likely, to seek medical care despite having access. People who purchase personal health insurance schemes are more likely to go for checks-ups, followe…				By 2016, Saudi insured about 38% of its population, out of which 78% were expatriates and the remaining were Saudi citizens in the private sector. All other citizen who have free access to the public health sector can use the private healthcare sector on a fee for services basis at the point of use or can purchase insurance using personal income.	CCHI manages unified health insurance benefit packages determined by insurance law.		Further research should consider using panel datasets that can test whether attrition is correlated to results or not. Future research should also consider directly estimating the effects of adverse selection and moral hazard on the estimates of insurance studies like these in the KSA.	The results can also be used to design policy responses to demand for insurance, in the entire Arabian Gulf region, since these countries have similar health financing mechanism with Saudi Arabia.	The variables of interest (medical check-up and insurance) had some missing values. This study’s focus limited to using robust methods to expound the relationship between insurance on health-seeking.
23	Health insurance and out-of-pocket expenditure on health and medicine heterogeneities along cnome. Mohammed Khaled Al-Hanawi, Martin Limbikani Mwale, and Ameerah M. N. Qattan. 2021. https://www.researchgate.net/publication/351235929_Health_Insurance_and_Out-Of-Pocket_Expenditure_on_Health_and_Medicine_Heterogeneities_along_Income	To estimate the heterogeneous effects of health insurance, along income, on OOP expenditure.	Quantitative, Tobit model.	This study used data of 8655 individuals drawn from the Saudi Family Health Survey conducted in 2018.	Country level.	Descriptive Statistics.	Seconday data. Saudi Family Health Survey 2018.	Advanced care remains only accessible subject to income, hence, insurance may not be a panacea for equitable healthcare access.				About 56% of the workforce are expatriates who do not access the free healthcare and therefore rely on insurance and OOP expenditure. Public sector employees are also allowed to access private health facilities and pay out-of pocket or purchase private health insurance packages.	The CCHI determines all minimum healthcare needs and treatments that are provided for under a unified insurance benefit package.	While some top-ranking employees enjoy comprehensive coverage from their companies and institutions, some workers have partial coverage. Those under partial coverage incur co-payments for their medical bills because the unified package remains insufficient.	Not specified.	findings suggest that insurance induces different effects along the income spectrum. Hence, policy needs to be aware of the possible welfare distribution impacts of upscaling or downscaling the coverage of insurance amongst the populations, while pursuing universal healthcare coverage.	Data are self-reported and could suffer from recall bias. There was a considerable amount of missing information on some health indicators that limited the sample size for analysis. The study only interpret results as associations not causations. cannot observe how the heterogeneous relationship between insurance and OOP changes overtime because our data is cross-sectional.
24	Decomposition of inequalities in out-of-pocket health expenditure burden in Saudi Arabia. Mohammed Khaled Al-Hanawi. 2021. https://www.sciencedirect.com/science/article/pii/S0277953621006547	To investigate and decompose factors that are associated with inequalities in relative OOP health expenditure, estimated as the percentage of income spent on healthcare, in Saudi Arabia	Quantitative, Decomposition approach.	The family health survey 2018 collected 15,265 responses, which were randomly selected across all 13 regions of the Kingdom. The present analysis was limited to respondents who were aged 18 years or older, and provided complete information on all variables of interest, resulting in a sample of 10,785 respondents.	Country level.	Concentration indices, concentration curves, Wagstaff approach.	Seconday data. Saudi Family Health Survey 2018.	The KSA provides healthcare services free of charge to citizens and those working in the public sector through public healthcare facilities, and operates a mandatory insurance scheme that allows non-citizens and citizens working in the private sector to access healthcare services through private healthcare facilities. Expats now use private facilities and are not allowed to access the free public…			The poorer members of society who suffer from chronic diseases and pay for their necessary care OOP due to an inability to access comprehensive insurance packages or because of the overburdened and crowded free public healthcare facilities are disadvantaged as they absorb a greater overall burden of relative OOP health expenditure.	KSA mandatory health insurance scheme demands private sector employers to purchase standard health insurance for all of their employees who are mostly expatriate workers.	KSA mandatory health insurance scheme package offers uniform benefits; however, some health services are not covered by the insurance, which must be paid OOP.		When longitudinal data becomes available in Saudi arabia, panel data methods can be used to rectify the limitations shown on this paper.	This is the first study to adopt a decomposition approach of in equalities in relative OOP health expenditure in the Arabian Gulf region. Therefore, the results from this study will not only be useful to the KSA but also to other countries in the region that share similar healthcare financing modalities.	The question about OOP health expenditure provided in the survey that the study was based on does not discriminate whether the OOP spending is reimbursed by insurance. This could conceal the net effects of the burden of OOP spending for general welfare. The FHS data used in this study are based on a cross-sectional design, which does not allow for controlling household-level fixed effects.
25	Determinants of willingness to pay for employment-based health insurance among governmental school workers in Saudi Arabia. Alharbi, Nouf Sahal. 2021. https://journals.sagepub.com/doi/full/10.1177/00469580211060790	To assess the willingness of the public school workers to participate and pay in employment-based health insurance in Saudi Arabia.	Quantitative, Cross-sectional.	The study was conducted among public school workers in Riyadh. The target sample size calculated was based on a total number of school workers in Riyadh city (631.764) using 95% CI (Z = 1.96) and 5% margin of error; the assumption sample size was 384. However, by employing the convenience sampling method, the researcher invited all Saudi workers to participate in the study, of which 622 responded.	Riyadh city.	Chi-square test, binary logistic regression, ordinal regression analysis.	Online interview with participants using a structured questionnaire.					The government adopted health insurance in 2006. This adoption started with compulsory employment-based health insurance, which covered all workers in the private sector, subsequently including all workers in the governmental sectors, and finally a universal coverage to other population groups. However, only the first stage has been fully implemented, with the government systematically implementi…			Future research should consider a beginning game process to increase accuracy.	The data can be used by Saudi policymakers to estimate an acceptable premium for planned employment-based health insurance.	The topic studied was a proposed health insurance scheme, and not one in operation, this was a stated preference survey, not an observed one. A convenience sample was used which could have created a bias in selection which might affect the general applicability of the findings. Since all the results presented in this study are based on the contingent valuation method, and the researcher did not c…
26	Healthcare transformation in Saudi Arabia: An overview since the launch of Vision 2030. Ahmed Ali Alasiri, Viqaruddin Mohammed. 2022. https://journals.sagepub.com/doi/full/10.1177/11786329221121214	To provide an overview of healthcare transformation in Saudi Arabia since the launch of the ambitious Vision 2030, identifying issues those need to be addressed and steps taken towards provision of health systems transformation.	Non empirical, Scoping literature review.	NA	Country level.	NA	Governmental and Non-Governmental documents were closely studied as a secondary data source and also used of the official report Saudi Vision 2030: Health Sector Transformation Strategy from the Ministry of Health.			The mandatory Health insurance coverage is reinforced by the Saudi Labour Law that includes fines for non-compliant employers and regulatory oversight in place to monitor and refuse renewing work permits without health insurance coverage. The mandatory health insurance coverage will ensure more citizens will have access to the private healthcare facilities thereby expanding the scope of primary a…	It is observed that there exists a desire and ability amongst Saudi Nationals to pay for healthcare in the form of health-insurance depending on private healthcare for their healthcare needs.	In 2005, health insurance was made compulsory for all non-Saudi working in the Kingdom under the cooperative health insurance act and in 2008 the act was also extended to include Saudi nationals in the private sector.			Not specified.	Not specified.	Not specified.
27	Willingness to pay for employment-based health insurance: A study among government employees in Qassim Region, Saudi Arabia. Mohammad F. Alharbi. 2022. https://www.hrpub.org/journals/article_info.php?aid=12461	To examine the willingness of government employees in the Qassim region to purchase employment-based health insurance.	Quantitative, Cross-sectional, Contingent valuation.	Total sample consisted of government employees from all government agencies working in the Al Qassim region ,considered to be approximately 65755. The minimal sample in the present study contained 1,054 participants (958+10% non-response). 1450 were invited to take part in this research and final response rate was 84.8% (or 1,230 respondents altogether).	Al Qassim region.	Chi-square test and multivariate binary logistic regression.	Online questionnaire.					Employer-sponsored cooperative health insurance was introduced in 2006. The plan initially aimed to provide health insurance coverage to individuals working in the private sector, after which it would be extended to all public sector employees, and progressively to other groups. The government has now completed the initial phase.			Future research should focus on different regions and provinces in the country, using larger data, so as to produce a nationally representative result. Further studies should be carried out using a range of occupational groups from within the government sector.	The study's findings can be employed to estimate an acceptable premium for employment-based health insurance.	Since proposed health insurance has not actually been implemented, participants may perceive the state of the health insurance presented to them differently, and this is likely to be influenced by their previous experiences with public healthcare services. The research used convenience sampling; it is possible that this method generated bias when selecting participants and generalizing outcomes. …
28	Investigating households’ out-of-pocket healthcare expenditures based on number of chronic conditions in Riyadh, Saudi Arabia: a cross-sectional study using quantile regression approach. Ziyad S Almalki, Abdullah K Alahmari, Ahmed M Alshehri, Abdulaziz Altowaijri, Mohammed Alluhidan, Nehad Ahmed, Abdulhakim S AlAbdulsalam, Khalid H Alsaiari, Meshari A Alrashidi, Abdulrahman G Alghusn, Ali S Alqah…	To investigate the level and associated factors, focusing on the number of individuals with chronic conditions, of out-of- pocket healthcare expenditures.	Quantitative, Cross-sectional with quantile regression approach.	A total of 1176 households that used any healthcare services at least once in the past 3 months.	Riyadh city.	Descriptive analysis, generalised linear regression model, modified Park test and a Box-Cox regression.	Face-to-face interviews with the heads of selected households were conducted using a standardised questionnaire.	People with chronic conditions are more likely to buy insurance and use more healthcare services.		Insured households with generous plans face moral hazards from the increased usage of services.	Households covered by health insurance plans are remarkably associated with higher OOPHE than those without health insurance.				Future studies must address these gaps and examine how OOPHE is linked to specific chronic diseases.	Results have significant implications for Saudi strategy within the Health Sector Transformation Program in progress.	The present data were based on a cross-sectional survey with self-reported OOPHE, which may be impacted by recall and reporting bias. The research did not examine each chronic condition’sinfluence on OOPHE.
29	Willingness to pay for a National Health Insurance (NHI) in Saudi Arabia a cross-sectional study. Abeer Alharbi. 2021. https://www.researchgate.net/publication/355098323_Willingness_to_Pay_for_a_National_Health_Insurance_NHI_in_Saudi_Arabia_A_Cross-sectional_Study	To explore the people’s willingness to pay for a National Health Insurance system in Saudi Arabia. The study also aims to understand the factors affecting their willingness or unwillingness to pay NHI, such as, their demographic and socio-economic characteristics, the type of their usual health care provider, and their satisfaction with the current healthcare services.	Quantitative, Cross-sectional, Contingent valuation..	Data were collected from 475 participants from different regions in Saudi Arabia between March 2021 and April 2021. The sample size was calculated using a margin of error of ± 5%, a confidence error of 95%, a 50% response distribution, and a population size of 21 million to arrive at the minimum required sample size of at least 385 participants. A decision was made to use all 475 responses receiv…	Country level.	Frequencies, logistic regression, and linear regression.	Online survey via Google Forms.		Saudi citizens have always perceived private hospital services as being of a better quality than those in public hospitals, uninsured are are willing to pay into a national health insurance plan to gain access.			Employers in the private sector are required by law to provide their employees with health insurance.			Future research is recommended to explore the perceptions and barriers to implementing a national health insurance from the providers’ point of view.	This study provided some evidence that most of the population of Saudi Arabia were willing to pay for NHI if implemented. The factors that appeared to influence the willingness to pay and the amount of monthly payment included the type of usual source of care, satisfaction with current public services, age, and income.	Contingent valuation technique is based on whether it adequately measures people's willingness to pay for commodities which are not typically traded in the marketplace. Therefore, they may not have had a suitable basis for expressing their true value. It is also suggested that people place a different value on a good in a hypothetical situation compared to an actual situation.
30	Healthcare financing in Saudi Arabia: Recent trend and future challenges. Mohammad Faleh Alharbi, Kesavan Sreekantan Nair. 2022. https://www.ojhas.org/issue82/2022-2-4.html	To provide an overview of the present healthcare financing system in the KSA and identify various critical issues and challenges that need to be addressed in achieving health financing goals envisioned under Vision-2030.	Qualitative, Descriptive.	NA	Country level.	Kutzin’s framework.	Secondary data from health expenditure database for different years published by the World Health Organization (WHO), annual reports of the MOH, KSA, and literature review of relevant documents and reports,	MOH data reveal a consistent increase in the share of in-patients and out-patients in the private sector, which could be attributed to an increasing number of insured workers from the private sector, rising preference for voluntary health insurance among high-income groups, and increasing popularity of private health sector in the KSA. CEBHI has encouraged the utilization of private healthcare se…	While every insured person can avail healthcare from the affiliated hospitals and clinics, access and quality of healthcare services in different plans are unlikely to be the same with different categories of insurance coverage.	Existing data suggest that the implementation of CEBHI led to some positive impact on healthcare payment methods. As a result, there has been a decline in household OOP payments and an increase in private health insurance contributions. Voluntary health insurance has increased gradually, and its contribution to total health spending has risen from 2.9% in 2004 to 10.7% in 2018, growing at an aver…		In 2020, the expatriate population in KSA was estimated at 38.7% of the total population, and a majority of this population is covered under CEBHI. The number of insured Saudi nationals in the private sector has increased from 0.45 million in 2008 to 3.44 million in 2020. The enrolment of members in the scheme has increased from nearly 4.80 million (2008) to 12.01 million (2017). then the total n…	CEBHI provides coverage to all expenses like surgeries, physician visits, diagnostic and treatment, drugs, day-care surgeries, pregnancy and delivery, and dental care. Health insurance companies offer different plans with different benefit packages from primary to tertiary healthcare, ranging from a basic to an elite plan with equivalent caps on medical expenditure.	Prior to the introduction of health insurance, OOP spending and insurance contributions from the employers of larger companies were the main sources of financing private healthcare services. Saudi nationals who could afford OOP payment availed of treatment from private hospitals, whereas most expatriates working in larger establishments were offered voluntary health insurance from their employers…	Not specified.	Findings of this paper will be a valuable step towards planning the future healthcare financing system and reducing the government burden in financing healthcare in Saudi Arabia.	Not specified.
